# Supplementary material for: A haploinsufficiency restoration strategy corrects neurobehavioral deficits in Nf1+/– mice
Source: J Clin Invest. 2025 Jul 1;135(13):e188932. doi: 10.1172/JCI188932 (PMC12208548; doi:10.1172/JCI188932)
Supplement: Supporting data values [file jci-135-188932-s045.xlsx]

## Sheet: Fig. 1C
0	1	2	3	6	:CHX
0.308511	0.273811	0.111432	0.163409	0.113511
1.11817	0.526887	0.540478	0.218317	0.21861
1.57332	0.766301	0.433575	0.294176	0.200245

## Sheet: Fig. 1D
si-0	si-chx2	siFbx3-0	siFbx3-chx2	siFbx11-0	siFbx11-chx2
1	0.347222	1	0.852459	0.973856	0.894447
1.13529	0.804112	1.00002	0.807704	1.02614	1.06952
0.941252	0.656735	0.999976	1.15558	1	1.73052

## Sheet: Fig. 2C
DMSO	PDTC		DMSO	BC1215
1.22132	2.12161		1.22132	1.77627
0.953572	1.80713		0.953572	1.49961
0.825112	1.95931		0.825112	1.65892

## Sheet: Fig. 3C
negative cont.	33K-Fbxw11 + 35K-GRD1	33K-Fbxw11 + 35K-GRD1 w/bortezomib	33K-Fbxw11 + 35K-GRD2	33K-Fbxw11 + 35K-GRD2w/bortezomib
233	1300	2431	151	433
237	1000	2851	277	821
230	1300	2700	230	480

## Sheet: Fig. 5B
WT												NF1												FBX												NF1/FBX
134.582	92.264	141.847	83.409	106.757	156	96						179.036	144.586	152.138	213.731	162.635	166	205	195	195	205			137.102	151.314	169.137	104.086	99.833	104.538	93.665	105.265	77.139	88.818	125		80.857	114.091	117.224	96.687	199	149	60	175	149

## Sheet: Fig. 5C
WT															Nf1															FBX															NF1/FBX
6	3	4	4	4	4	2	4								9	7	10	5	11	7	7	9	12							0	6	0	3	0	9	5	4	8	6	3	5	6	5	3	7	6	2	4	6
[truncated: 4 more columns]

## Sheet: Fig. 5D
Day 1	Familiar																			Novel
WT	175.1		40.4	96.1		178	186.7													240		281.9	329		224.5	167.1
NF1	96.2		107	110.5		87.8	117.8	113.5	123.4											285.8		211	285.1		276	278.8	168.5	222
FBX	110		152.7	164.3	122.2	113.4	112	103	170.1		120.8	98.2	92.3	171.4						225.6		186.8	189.4	241.2	214.6	231.7	236.6	215.7		279.9	250.2	158.9	220.4
NF1/FBX	81.3	143.7		119.8	85.5	99.2	147.5	120.8	74.2	62.8										213.7	214.8		362.1	233.3	242.4	183.1	279.4	214.3	268.3
Day 2	Familiar																			Novel
WT	99.5	108.6	85.2	144.7	131.1	131.4		107.9												198.3	272.2	180.6	193	161.5	180.1		218.2
NF1	181	136.6	105.6	111.3	102.3	173.2	144	165.3												165.6	202.6	138.8	162.5	126.4	188.7	168.1	167.8
FBX	161.5		141.5	110.3			158.9	64.4	88.9		124.3	145.9	124	84.1						151.3		196.8	156.5			215.7	200.5	274		141.2	183.2	107.5	268.7
NF1/FBX	94.6	125.3	51.3	107.8	101.9	105.9	133.4	177.8	157.4											131.6	180	215.1	229	110.7	198.3	184.7	134.4	217

## Sheet: Fig. 5E
	WT										NF1										FBX										NF1/FBX
# of falls	0	0	0	1	0	0					2	1	6	7	8	5					0	1	0	0	0	1					1	0	0	0	0	0
	WT										NF1										FBX										NF1/FBX
total over edge entries	148	13	289	144	282	115	69	195	34		588	509	625	1063	218	545	216	353	319		171	362	346	0	155	391	283	271	11	70	311	3	381	278	118	203
	WT													Nf1													FBX													Nf1/FBX
total edge time (s)	2984.2	2256	2975.8	2783.1	2149.6		2776.2		2326.9					3984.2	4256	3975.8	4783.1	4149.6	2718.2	2358.7	3024.5	2256.7					2556	3027.9	2454.8	3243.3	1328.7	2805.8	2522.3	1594.3	1674.7	2266		1282.2	3043.7	2074.3	1707.4	1772.8	2591.9	1665	1966.8

## Sheet: Fig. 6A
WT										NF1										FBX										NF1/FBX
881	1119	1681	1899	1544	1321					51	87	45	55	31	58	120	50	47	23	1152	1136	1203	961	1193	1287					1261	500	989	1866	2005	2126

## Sheet: Fig. 6B
WT										NF1										FBX										NF1/FBX
6	12	9	0	3						35	34	40	52	27	23	14	56			5	0	6	7	0	13					6	9	8	4	7

[truncated: 10 more sheets: Fig. 7C, Fig. 7D, Fig. 7E, Fig. 7F, Fig. 8A, Fig. 8B, Fig. 8C, Fig. 5I, Supp. Fig. 2D, Supp. Fig. 2E]
